# Supplementary material for: DGCR8-dependent efficient pri-miRNA processing of human pri-miR-9-2
Source: J Biol Chem. 2021 Feb 10;296:100409. doi: 10.1016/j.jbc.2021.100409 (PMC7995608; doi:10.1016/j.jbc.2021.100409)
Supplement: Tables S1 and S2 [file mmc2.xlsx]

## Sheet: Tabae S1
Table S1: Pri-miRNA processing reporter sequences
>human pri-miR-9-1 (300 nt) cDNA: CCTTCCCTCCTACTCCCGCTGACGGGCGACCGGGAAGCTGCGGAGGTGCTGGCGGCGGCGGCGGCCGGGAGGCTGCGTGGAAGAGGCGGCGACAGCAGCCAGGAGGCGGGGTTGGTTGTTATCTTTGGTTATCTAGCTGTATGAGTGGTGTGGAGTCTTCATAAAGCTAGATAACCGAAAGTAAAAATAACCCCATACACTGCGCAGAGGGGCCCGGGGAAAGCCGGCCTCACGGGCGGGAGGGAGAGGCTTGAGCGAGGGGCTAGAGCCGCGAGGACTGACCAGCACCAGAGGATACAA
>human pri-miR-9-2 (300 nt) cDNA: AAGGAGGAATCTTAAGCGCGGCAAGTATCCTGGACGACCACTCTTCGGTACTGCCAGAAAGGATCAGGACCTGGAGTCTGGCAAGAGGAAGACAGAGGCCTGTGTGGGAAGCGAGTTGTTATCTTTGGTTATCTAGCTGTATGAGTGTATTGGTCTTCATAAAGCTAGATAACCGAAAGTAAAAACTCCTTCAAGATCGCCGGGGAGCGTGTGAGAATGAAAGACTACAGCCGAGAGACAGTAAAAACCAGAAAGGTCAGGAATACTTATTGAATCTAACTTTGTTTTTGTTTTGTTTTT
>human pri-miR-9-3 (300 nt) cDNA: CTCTCCGCGTGCGCCCCAGGATCCGGGCACGGCGTCCGCTCAGGCTCCCGCGCTCGGCAGGCAGCAGCACGTGGAGCCCACGGCGCGGCAGCGGCACTGGCTAAGGGAGGCCCGTTTCTCTCTTTGGTTATCTAGCTGTATGAGTGCCACAGAGCCGTCATAAAGCTAGATAACCGAAAGTAGAAATGATTCTCACAACTTCTGCGTGCGAGCGCCCGCCCCACCGACCGCCCCGGCCCGGCCCGCAAGAGCCAGAGGAGCCGAGAGGAGCCCAGCGCCGGCCCAGCGGACTCCAGCTCG
>human pri-let-7b (300 nt) cDNA: GCCCTGCGCCTGCCCAGCCCTCCTGCTCTGGTGACTGAGGACCGCCAGGCAGGGGCTGGTGCTGGGCGGGGGGCGGCGGGCCCTCCCGCAGTGCAAGGCCGGGCCTGGCGGGGTGAGGTAGTAGGTTGTGTGGTTTCAGGGCAGTGATGTTGCCCCTCGGAAGATAACTATACAACCTACTGCCTTCCCTGAGGAGCCCAGTGACACGACCCCATGGGAGGGCCGCCCCCTACCTCAGTGACACGACCCCACGGGAGGGCTGCCCCCCACCTCAGTGACCTGCAGGGGGCCTGAGCCGAA
>human pri-miR-100 (300 nt) cDNA: TTCCATTTATGGCATAAAACAATTGAATGGTAGACTCTTTTATTGGATTAATGGTTGTAATATTTTATTTTCAGACATGTCACAGCCCCAAAAGAGAGAAGATATTGAGGCCTGTTGCCACAAACCCGTAGATCCGAACTTGTGGTATTAGTCCGCACAAGCTTGTATCTATAGGTATGTGTCTGTTAGGCAATCTCACGGACCTGGGGCTTTGCTTATATGCCATTCAATATCCCTTCGAGTTATTTCATTCTCCTTCTCTTCCCCTTAGTTTCCTTTAAGAGTGATAAAAATGGAAAA
>human pri-miR-99a (300 nt) cDNA: CTCAGCATTTAAAACATTTATACTAAAGGATCAATATTATTTTTGACTCTTAATTGCATCAGATATTTACAACAAATTCTATATTAATAGGGGGCCCATGCAAGATGTTGCCCATTGGCATAAACCCGTAGATCCGATCTTGTGGTGAAGTGGACCGCACAAGCTCGCTTCTATGGGTCTGTGTCAGTGTGGTAATCTGACAAAATGCTATACACAGTGCCGTTCAACAATAGTTCAGTAAAATCCTGTTAAACTCCAGTTGATTATATACTTTTGAAGTCATTATATTTTCCTTTGTTT
>human pri-miR-15a-16-1 (400 nt) cDNA: TTAAACATAGATTTTTTTACATGCATTCTTTTTTTCCTGAAAGAAAATATTTTTTATATTCTTTAGGCGCGAATGTGTGTTTAAAAAAAATAAAACCTTGGAGTAAAGTAGCAGCACATAATGGTTTGTGGATTTTGAAAAGGTGCAGGCCATATTGTGCTGCCTCAAAAATACAAGGATCTGATCTTCTGAAGAAAATATATTTCTTTTTATTCATAGCTCTTATGATAGCAATGTCAGCAGTGCCTTAGCAGCACGTAAATATTGGCGTTAAGATTCTAAAATTATCTCCAGTATTAACTGTGCTGCTGAAGTAAGGTTGACCATACTCTACAGTTGTGTTTTAATGTATATTAATGT…
>human pri-miR-17/92 (887 nt) cDNA: TTAGCAGGAAAAAAGAGAACATCACCTTGTAAAACTGAAGATTGTGACCAGTCAGAATAATGTCAAAGTGCTTACAGTGCAGGTAGTGATATGTGCATCTACTGCAGTGAAGGCACTTGTAGCATTATGGTGACAGCTGCCTCGGGAAGCCAAGTTGGGCTTTAAAGTGCAGGGCCTGCTGATGTTGAGTGCTTTTTGTTCTAAGGTGCATCTAGTGCAGATAGTGAAGTAGATTAGCATCTACTGCCCTAAGTGCTCCTTCTGGCATAAGAAGTTATGTATTCATCCAATAATTCAAGCCAAGCAAGTATATAGGTGTTTTAATAGTTTTTGTTTGCAGTCCTCTGTTAGTTTTGCATAGTT…
>human pri-miR-409-412-369-410 (800 nt) cDNA: AAGCACAGCCGCCTGCAAGCATTCACCTTAGTCCGAGCATCTGAGCCTCTCCATGGTACTCGGGGAGAGGTTACCCGAGCAACTTTGCATCTGGACGACGAATGTTGCTCGGTGAACCCCTTTTCGGTATCAAATTCCACCAGGGAGGCCGTCTTGGAGGCTGGGGCACCTCGGGGAAGGACGCCGGCATCAGCACCATTCTGGGGTACGGGGATGGATGGTCGACCAGTTGGAAAGTAATTGTTTCTAATGTACTTCACCTGGTCCACTAGCCGTCCGTATCCGCTGCAGCCTGTGGGGCCTGCGGGCCGGGGAGCCGATCGCGCTTCAGCTCAGCGCCTTTCCTGGTACTT…
>human pri-miR-137 (500 nt) cDNA: CCACATCTTCCCTCCTCACTGGAAAGACAGCACTCTTCTGTGTTAAGTATTTGATTTTGTGATTTGTCTTTCAGAATTGGAAATAGAGCGGCCATTTGGATTTGGGCAGGAAGCAGCCGAGCACAGCTTTGGATCCTTCTTTAGGGAAATCGAGTTATGGATTTATGGTCCCGGTCAAGCTCAGCCCATCCCCAGGCAGGGGCGGGCTCAGCGAGCAGCAAGAGTTCTGGTGGCGGCGGCGGCGGCAGTAGCAGCGGCAGCGGTAGCAGCGGCAGCGGTAGCAGCGGCAGCGGCAGCTTGGTCCTCTGACTCTCTTCGGTGACGGGTATTCTTGGGTGGATAATACGGATTACGTTGTTATTGCT…
>human pri-miR-99a+DRE (300 nt) cDNA: CTCAGCATTTAAAACATTTATACTAAAGGATCAATATTATTTTTGACTCTTAATTGCATCAGATATTTACAACAAATTCTATATTAATAGGGGGCCCATGCAAGATGTTGCCCATTGGCATAAACCCGTAGATCCGATCTTGTGGTGAAGTGGACCGCACAAGCTCGCTTCTATGGGTCTGTGTCAGTGTGGTAATCTGACGGGGAGCGTGTGAGAATGAAAGACTACAGCCGAGAGACAGTAAAAACCAGAAAGGTCAGGAATACTTATTGAATCTAACTTTGTTTTTGTTTTGTTTTT

## Sheet: Table S2
Table S2: PCR primers
Name	Sequences	Product size
pri-miR-9-2_F	TGTGGGAAGCGAGTTGTTATCTT	136bp
pri-miR-9-2_R	TCTCTCGGCTGTAGTCTTTCATTCT
METTL3_F	TTGTCTCCAACCTTCCGTAGT	145bp
METTL3_R	CCAGATCAGAGAGGTGGTGTAG
GAPDH_F	GGAGCGAGATCCCTCCAAAAT	197nt
GAPDH_R	GGCTGTTGTCATACTTCTCATGG
RPL30_F	GCTGGAGTCGATCAACTCTAGG	107nt
RPL30_R	CCAATTTCGCTTTGCCTTGTC
